# Supplementary material for: Interaction between HTR2A rs3125 and negative life events in suicide attempts among patients with major depressive disorder: a cross-sectional study
Source: BMC Psychiatry. 2024 Apr 2;24:249. doi: 10.1186/s12888-024-05713-3 (PMC10988927; doi:10.1186/s12888-024-05713-3)
Supplement: Supplementary file 1 — Supplementary Material 1 [file 12888_2024_5713_MOESM1_ESM.xlsx]

## Sheet: Additional file 1
Additional file 1 The tagSNPs and primer sequences
Gene symbol	tagSNP ID	Location	Polymorphism (major allele > minor allele)	Primer Sequence (5' 3')
HTR2A	rs1328683	intron	C>T	F: ACGTTGGATGGCTTAAGGAAAAAGATGAC
				R: ACGTTGGATGACAAGTGCTGAGAATCTGTC
	rs17068986	intron	C>T	F: ACGTTGGATGAGCAGGTGCTCTTTTCTAGG
				R: ACGTTGGATGGGCCCAATAATGTAGGACAG
	rs3125	3_prime_UTR	C>G	F: ACGTTGGATGTTTGTAGCATTGAACCCCGC
				R: ACGTTGGATGCAAGTCTAGTGGAACCAACG
NOS1	rs1123425	intron	A >G	F: ACGTTGGATGTCAGGATTTGAATCCCATGC
				R: ACGTTGGATGATAAGCTGATGTCGCAGAGG
	rs2682826	3_prime_UTR	G>A	F: ACGTTGGATGCAGTGGCTCTTACAAAACTC
				R: ACGTTGGATGGCCATGTTCCAGTGGTTTCA
	rs3741476	intron	T>C	F: ACGTTGGATGGCTAAAGTCCGTGTCTAGTC
				R: ACGTTGGATGATAGTGCCAGGCCATTGATG
	rs527590	intron	T>C	F: ACGTTGGATGCTGTCCTTGGTACTAGTTTAC
				R: ACGTTGGATGGGGTCAAACTTGAGTAAAAG
	rs7959232	intron	A >G	F: ACGTTGGATGCATTTTCCGAAGAGCAGACG
				R: ACGTTGGATGAACTTCCACTTTTAACCTC
tagSNP, tag-single nucleotide polymorphism.
