# Supplementary material for: Interaction between HTR2A rs3125 and negative life events in suicide attempts among patients with major depressive disorder: a cross-sectional study
Source: BMC Psychiatry. 2024 Apr 2;24:249. doi: 10.1186/s12888-024-05713-3 (PMC10988927; doi:10.1186/s12888-024-05713-3)
Supplement: Supplementary file 2 — Supplementary Material 2 [file 12888_2024_5713_MOESM2_ESM.xlsx]

## Sheet: Additional file 2
Additional file 2 Sociodemographic data and clinical features in MDD-SA, MDD-NSA and HC
Variables		MDD-SA	MDD-NSA	HC	F/T/Z/χ2	P
		(n=334)	(n=518)	(n=716)
Age, Mean ± SD		39.29±13.36	38.79±13.88	38.74±12.31	0.433	0.805
Sex, n (%)	man	133(39.8)	223(43.1)	334(46.6)	4.595	0.101
	female	201(60.2)	295(56.9)	382(53.4)
Marital status, n (%)	Single	66(19.8)	117(22.6)		0.96	0.327
	Married	268(80.2)	401(77.4)
Age at onset, Mean ± SD,years		34.29±13.43	34.25±13.46		-0.051	0.959
Number of episodes, Mean ± SD		2.24±1.19	2.26±1.24		-0.069	0.945
Overall course of illness, Median (interquartile range), weeks		40.0（12.0-86.0）	36.0（12.0-77.3）		-0.989	0.322
Negative life events, n (%)	Yes	159(47.6)	194(37.5)		8.63	0.004
Childhood trauma history, n (%)	Yes	36(10.8)	51(9.8)		0.19	0.728
Family history, n (%)	Yes	77(23.1)	112(21.6)		0.24	0.673
Depression mood, n (%)	Yes	321(96.1)	494(95.4%)		0.27	0.604
Loss of interest, n (%)	Yes	321(96.1)	494(94.8)		0.79	0.374
Lack of energy, n (%)	Yes	311(93.1)	457(88.2)		5.46	0.019
Self-guilt, n (%)	Yes	204(91.0)	385(74.3)		38.58	0
Negative cognition, n (%)	Yes	318(95.2)	461(89.0)		10.01	0.002
Weight loss, n (%)	Yes	144(43.1)	178(34.4)		6.61	0.01
Circadian rhythms, n (%)	Yes	189(56.6)	238(45.9)		9.2	0.003
Waking up early, n (%)	Yes	183(54.8)	263(50.8)		1.31	0.252
Sexual dysfunction, n (%)	Yes	165(49.4)	262(50.6)		0.11	0.737
Psychotic symptoms, n (%)	Yes	66(19.8)	79(15.3)		2.92	0.087
MDD-SA, major depressive depression with suicide attempts; MDD-NSA, major depressive depression without suicide attempts; HC, healthy controls.
