# Supplementary material for: Interaction between HTR2A rs3125 and negative life events in suicide attempts among patients with major depressive disorder: a cross-sectional study
Source: BMC Psychiatry. 2024 Apr 2;24:249. doi: 10.1186/s12888-024-05713-3 (PMC10988927; doi:10.1186/s12888-024-05713-3)
Supplement: Supplementary file 3 — Supplementary Material 3 [file 12888_2024_5713_MOESM3_ESM.xlsx]

## Sheet: Additional file 3
Additional file 3 The genotype and allele frequencies of 8 tagSNPs in three groups
Gene	tagSNP ID	Group(n)	Genotype [n (%)]			χ2	P	Allele [n (%)]		P
	(Polymorphism)
			CC CT TT					C T
HTR2A	rs17068986(C>T)	MDD-SA (331)	66(19.9)	173(52.3)	92(27.8)	13.892	0.008a	305(46.1)	357(53.9)	0.031a
		MDD-NSA (487)	83(17.0)	257(52.8)	147(30.2)	12.491	0.002c	423(43.4)	551(56.6)	0.009b
		HC (710)	182(25.6)	330(46.5)	198(27.9)			694(48.9)	726(51.1)
	rs1328683(C>T)	MDD-SA (321)	133(41.4)	138(43.0)	50(15.6)	0.648	0.958	404(62.9)	238(37.1)	0.966
		MDD-NSA (465)	193(41.5)	205(44.1)	67(14.4)			591(63.5)	339(36.5)
		HC (707)	289(40.9)	319(45.1)	99(14.0)			897(63.4)	517(36.6)
NOS1	rs3741476(T>C)	MDD-SA (331)	25(7.5)	128(38.7)	178(53.8)	2.145	0.709	178(26.9)	484(73.1)	0.339
		MDD-NSA (503)	36(7.1)	191(38.0)	276(54.9)			263(26.1)	743(73.9)
		HC (713)	43(6.0)	259(36.3)	411(57.7)			345(24.2)	1081(75.8)
	rs527590(T>C)	MDD-SA (328)	137(41.8)	137(41.8)	54(16.4)	13.33	0.010a	411(62.7)	245(37.3)	0.017a
		MDD-NSA (486)	191(39.3)	237(48.8)	58(11.9)			619(63.7)	353(36.3)	0.008c
		HC (712)	238(33.4)	354(49.7)	120(16.9)			830(58.3)	594(41.7)
			CC	CG	GG			C	G
HTR2A	rs3125(C>G)	MDD-SA (326)	14(4.3)	101(31.0)	211(64.7)	13.992	0.007a	129(19.8)	523(80.2)	0.005a
		MDD-NSA (468)	13(2.8)	120(25.6)	335(71.6)	12.754	0.002c	146(15.6)	790(84.4)	0.001c
		HC (710)	23(3.2)	250(35.2)	437(61.6)			296(20.8)	1124(79.2)
			AA	AG	GG			A	G
NOS1	rs7959232(A >G)	MDD-SA (278)	82(29.5)	116(41.7)	80(28.8)	13.636	0.009a	280(50.4)	276(49.6)	0.043a
		MDD-NSA (376)	105(27.9)	162(43.1)	109(29.0)	8.764	0.013b	372(49.5)	380(50.5)
		HC (603)	180(29.9)	301(49.9)	122(20.2)	10.108	0.006c	661(54.8)	545(45.2)
	rs1123425(A >G)	MDD-SA (326)	55(16.9)	148(45.4)	123(37.7)	3.751	0.441	258(39.6)	394(60.4)	0.267
		MDD-NSA (494)	85(17.2)	230(46.6)	179(36.2)			400(40.5)	588(59.5)
		HC (706)	96(13.6)	335(47.4)	275(39.0)			527(37.3)	885(62.7)
	rs2682826(G>A)	MDD-SA (329)	168(51.1)	137(41.6)	24(7.3)	2.917	0.572	473(71.9)	185(28.1)	0.726
		MDD-NSA (496)	267(53.8)	186(37.5)	43(8.7)			720(72.6)	272(27.4)
		HC (711)	381(53.6)	283(39.8)	47(6.6)			1045(73.5)	377(26.5)
tagSNP, tag-single nucleotide polymorphism; MDD-SA, major depressive depression with suicide attempts; MDD-NSA, major depressive depression without suicide attempts; HC, healthy controls
a: P<0.05, compared among the three groups
b: Significant results are provided in bold and oblique after Bonferroni correction, compared between MDD-SA and HC, P < 0.0167
c: Significant results are provided in bold and oblique after Bonferroni correction, compared between MDD-NSA and HC, P < 0.0167
